# Supplementary material for: A Predictive Transcriptomic Approach to the Resveratrol-Mediated Reversal of Hypothalamic Alterations in a Mouse Model of Obesity
Source: Genes (Basel). 2026 Feb 28;17(3):297. doi: 10.3390/genes17030297 (PMC13025380; doi:10.3390/genes17030297)
Supplement: Supplementary file 1 [file genes-17-00297-s001.zip]

Archive with 1 entries (1 files):
- genes-4151654-supplementary.pdf
